# Supplementary material for: Building Public Health Capacity through Organizational Change in the Sport System: A Multiple-Case Study within Australian Gymnastics
Source: Int J Environ Res Public Health. 2021 Jun 22;18(13):6726. doi: 10.3390/ijerph18136726 (PMC8297274; doi:10.3390/ijerph18136726)
Supplement: Supplementary file 1 [file ijerph-18-06726-s001.zip]

Archive with 1 entries (1 files):
- ijerph-1218481-supplementary.pdf
